# Supplementary material for: PESTO: Parameter EStimation TOolbox
Source: Bioinformatics. 2017 Oct 23;34(4):705–7. doi: 10.1093/bioinformatics/btx676 (PMC5860618; doi:10.1093/bioinformatics/btx676)
Supplement: Supplementary Data [file btx676_supp.zip]

Archive with 3 entries (2 files):
- btx676-suppl_data/
- btx676-suppl_data/PESTO_Supplement.pdf
- btx676-suppl_data/PESTO_Comparison.pdf
